# Supplementary material for: scVGATAE: A Variational Graph Attentional Autoencoder Model for Clustering Single-Cell RNA-seq Data
Source: Biology (Basel). 2024 Sep 11;13(9):713. doi: 10.3390/biology13090713 (PMC11428844; doi:10.3390/biology13090713)
Supplement: Supplementary file 1 [file biology-13-00713-s001.zip]

Archive with 1 entries (1 files):
- biology-3163904-supplementary.pdf
